# Supplementary material for: Critical Role of Maternal Selenium Nutrition in Neurodevelopment: Effects on Offspring Behavior and Neuroinflammatory Profile
Source: Nutrients. 2022 Apr 28;14(9):1850. doi: 10.3390/nu14091850 (PMC9104078; doi:10.3390/nu14091850)
Supplement: Supplementary file 1 [file nutrients-14-01850-s001.zip]

Archive with 1 entries (1 files):
- nutrients-1684429-supplementary.pdf
